# Supplementary material for: Comparative Analysis of the Chloroplast Genomes of Cypripedium: Assessing the Roles of SSRs and TRs in the Non-Coding Regions of LSC in Shaping Chloroplast Genome Size
Source: Int J Mol Sci. 2025 Apr 14;26(8):3691. doi: 10.3390/ijms26083691 (PMC12027508; doi:10.3390/ijms26083691)
Supplement: Supplementary file 1 [file ijms-26-03691-s001.zip]

Archive with 37 entries (37 files):
- C. calceolus.pdf
- C. calcicola.pdf
- C. debile.pdf
- C. elegans.pdf
- C. fargesii.pdf
- C. farreri.pdf
- C. flavum.pdf
- C. formosanum.pdf
- C. forrestii.pdf
- C. franchetii.pdf
- C. guttatum.pdf
- C. henryi.pdf
- C. himalaicum.pdf
- C. japonicum.pdf
- C. lichiangense.pdf
- C. ludlowii.pdf
- C. macranthos.pdf
- C. margaritaceum.pdf
- C. micranthum.pdf
- C. palangshanense.pdf
- C. plectrochilum.pdf
- C. shanxiense.pdf
- C. sichuanense.pdf
- C. subtropicum.pdf
- C. tibeticum.pdf
- C. wardii.pdf
- C. yatabeanum.pdf
- C. yunnanense.pdf
- C. × ventricosum.pdf
- Figure S1.jpg
- Figure S2.tif
- Figure S3.tif
- Figure S4.tif
- Figure S5.png
- Figure S6.png
- Supplementary Figures and File.pdf
- SupplementaryTable.xlsx
