# Supplementary material for: Comparative Analysis of the Chloroplast Genomes of Cypripedium: Assessing the Roles of SSRs and TRs in the Non-Coding Regions of LSC in Shaping Chloroplast Genome Size
Source: Int J Mol Sci. 2025 Apr 14;26(8):3691. doi: 10.3390/ijms26083691 (PMC12027508; doi:10.3390/ijms26083691)
Supplement: Supplementary file 1 [file ijms-26-03691-s001.zip › SupplementaryTable.xlsx]

## Sheet: Table S1
List of species and GenBank numbers used in Phylogenetic Analysis
Order	Family	Subfamily	Genus	Section	Spceies	GenBank No.
1	Orchidaceae	Cypripedioideae	Cypripedium	Retinervia	C. debile	PP811663
2	Orchidaceae	Cypripedioideae	Cypripedium	Retinervia	C. elegans	OR698927
3	Orchidaceae	Cypripedioideae	Cypripedium	Arietinum	C. plectrochilum	PP811672
4	Orchidaceae	Cypripedioideae	Cypripedium	Bifolia	C. guttatum	PP811666
5	Orchidaceae	Cypripedioideae	Cypripedium	Bifolia	C. yatabeanum	PP811674
6	Orchidaceae	Cypripedioideae	Cypripedium	Subtropica	C. subtropicum	MT937100
7	Orchidaceae	Cypripedioideae	Cypripedium	Wardiana	C. wardii	OR698942
8	Orchidaceae	Cypripedioideae	Cypripedium	Sinopedilum	C. micranthum	OR698938
9	Orchidaceae	Cypripedioideae	Cypripedium	Sinopedilum	C. forrestii	OR698931
10	Orchidaceae	Cypripedioideae	Cypripedium	Trigonopedia	C. lichiangense	NC_084419
11	Orchidaceae	Cypripedioideae	Cypripedium	Trigonopedia	C. margaritaceum	PP811670
12	Orchidaceae	Cypripedioideae	Cypripedium	Trigonopedia	C. sichuanense	PP811673
13	Orchidaceae	Cypripedioideae	Cypripedium	Trigonopedia	C. fargesii	NC_084418
14	Orchidaceae	Cypripedioideae	Cypripedium	Palangshanensia	C. palangshanense	PP811671
15	Orchidaceae	Cypripedioideae	Cypripedium	Obusipetala	C. flavum	PP811665
16	Orchidaceae	Cypripedioideae	Cypripedium	Flabellinervia	C. formosanum	NC_026772
17	Orchidaceae	Cypripedioideae	Cypripedium	Flabellinervia	C. japonicum	PP811668
18	Orchidaceae	Cypripedioideae	Cypripedium	Cypripedium	C. calceolus	NC_045400
19	Orchidaceae	Cypripedioideae	Cypripedium	Cypripedium	C. calcicola	OR698926
20	Orchidaceae	Cypripedioideae	Cypripedium	Cypripedium	C. farreri	PP811664
21	Orchidaceae	Cypripedioideae	Cypripedium	Cypripedium	C. franchetii	OR698932
22	Orchidaceae	Cypripedioideae	Cypripedium	Cypripedium	C. henryi	PP811667
23	Orchidaceae	Cypripedioideae	Cypripedium	Cypripedium	C. himalaicum	OR698935
24	Orchidaceae	Cypripedioideae	Cypripedium	Cypripedium	C. ludlowii	OR698937
25	Orchidaceae	Cypripedioideae	Cypripedium	Cypripedium	C. macranthos	PP811669
26	Orchidaceae	Cypripedioideae	Cypripedium	Cypripedium	C. shanxiense	OR698940
27	Orchidaceae	Cypripedioideae	Cypripedium	Cypripedium	C. tibeticum	NC_053552
28	Orchidaceae	Cypripedioideae	Cypripedium	Cypripedium	C. × ventricosum	PP448181
29	Orchidaceae	Cypripedioideae	Cypripedium	Cypripedium	C. yunnanense	OR698943
30	Orchidaceae	Cypripedioideae	Mexipedium		M. xerophyticum	NC_069868
31	Orchidaceae	Cypripedioideae	Paphiopedilum		P. micranthum	NC_045278
32	Orchidaceae	Cypripedioideae	Paphiopedilum		P. malipoense	NC_069881
33	Orchidaceae	Cypripedioideae	Paphiopedilum		P. bellatulum	NC_058833
34	Orchidaceae	Cypripedioideae	Phragmipedium		P. longifolium	NC_028149
35	Orchidaceae	Cypripedioideae	Phragmipedium		P. kovachii	NC_058207
36	Orchidaceae	Epidendreae	Pogonia		P. minor	NC_046807

## Sheet: Table S2
List of annotated genes in 29 Cypripedium species chloroplast genomes
Category	Group of gene	Name of gene
Photosynthetic	Subunits of photosystem I	psaA, psaB, psaC, psaI, psaJ
	Submits of photosystem II	psbA*, psbB*, psbC, psbD, psbE, psbF, psbH, psbI, psbJ, psbK, psbL, psbM*, psbN, psbT, psbZ
	Subunits of NADH dehydrogenase	ndhA*, ndhB, ndhC*, ndhD, ndhE*, ndhF, *ndhG, *ndhH, ndhI*, ndhJ, *ndhK*
	Subunits of cytochrome b/f complex	petA, petB, petD, petG, petL, petN
	Subunits of ATP synthase	atpA, atpB*, atpE, atpF*, atpH, atpI
	Large subunit of rubisco	rbcL
Self-replication	Proteins of large ribosomal subunit	rpl14, rpl16, rpl2(x2), rpl20, rpl22, rpl23, rpl32, rpl33, rpl36
	Proteins of small ribosomal subunit	rps11, rps12, rps14, rps15, rps16*, rps18, rps19(x2)rps2, rps3, rps4, rps7, rps8
	Subunits of RNA polymerase	rpoA, rpoB, rpoC1, rpoC2
	Ribosomal RNAs	rrn16S(x2), rrn23S(x2), rrn4.5S(x2), rrn5S(x2)
	Transfer RNAs	trnA-UGC(x2), trnC-GCA, trnD-GUC, trnE-UUC, trnF-GAA, trnfM-CAU, trnG-GCC, trnG-UCC, trnH-GUG(x2), trnI-CAU(x2), trnI-GAU, trnK-UUU, trnL-CAA(x2), trnL-UAA, trnL-UAG, trnM-CAU, trnN-GUU(x2), trnP-UGG, trnQ-UUG, trnR-ACG(x2), trnR-UCU, trnS-GCU, trnS-GGA, trnS-UGA, trnT-GGU, trnT-UGU, trnV-GAC(x2), trnV-UAC, trnW-CCA, trnY-GUA
Biosynthesis	Maturase	matK
	Protease	clpP
	Envelope membrane protein	cemA
	Acetyl-CoA carboxylase	accD
	c-type cytochrome synthesis gene	ccsA
	Translation initiation factor	infA
Unknown function	Conserved hypothetical chloroplast Reading Frames	ycf1, ycf2(x2), ycf3, ycf4

## Sheet: Table S3
Lengths of introns in the plastomes of 29 Cypripedium species chloroplast genomes.
Gene type	Gene	C. debile	C. elegans	C. plectrochilum	C. guttatum	C. yatabeanum	C. subtropicum	C. wardii	C. micranthum	C. forrestii	C. lichiangense	C. margaritaceum	C. sichuanense	C. fargesii	C. palangshanense	C. flavum	C. formosanum	C. japonicum	C. calceolus	C. calcicola	C. farreri	C. franchetii	C. henryi	C. himalaicum	C. ludlowii	C. macranthos	C. shanxiense	C. tibeticum	C. × ventricosum	C. yunnanense
protein coding genes	atpF	1170	838	3272	1663	1663	1082	1116	948	938	2577	1547	1520	1604	2647	1475	1900	1777	1783	1111	1076	1196	1382	1122	1128	1169	1211	1189	1748	1210
	ndhA			2849	1341	1341	1889		1472	1552	1782		1410	1365			1310	1294	1370	1841	1721	2132	2265	1756	1786	2417	1852	2486	1378	3427
	ndhB		714	709	709	709	709	709	709	709	709						709	709	709	709	709	709	709	709	709	709	709	709	709	709
	ndhB		717	709	709	709	709	709	709		709						709	709	709	709	709	709	709	709	709	709	709	709	709	709
	ndhC													19
	petB	240	765	743	756	756	738	752	767	767	241	750	753	241	685	762	241	748	241	767	759	753	756	759	767	762	757	754	241	756
	petD	995	1198	1062	930	930	1326	1144	1019	1026	22	968	983	983	1202	919	899	899	1110	1088	966	989	1012	984	1081	1002	968	991	22	988
	rpl16	1774	2053	4355	2381	2381	7067	6765	4542	8276	2600	2946	2617	2706	5601	3826	1787	1780	2764	3124	1670	2482	1555	2140	2140	2650	1772	3330	1594	2960
	rpl2	664	664	664	664	664	664	664	664	664	671	664	664	664	664	664	661	664	664	664	664	664	664	664	664	664	664	664	664	664
	rpl2	664	664	664	664	664	664	664	664	664	671	664	664	664	664	664	661	664	664	664	664	664	664	664	664	664	664	664	664	664
	rpoC1	786	1237	789	792	792	792	793	775	774	774	781	781	781	801	739	779	791	792	794	794	787	796	796	794	792	801	787	787	787
	rps16	1321	3945	2850	1030	1030	1811	1811	2971	2592	2801	1326	1238	1213	978	919	898	896	918	908	916	912	923	925	908	918	946	919		910
	rps12	553	553	664	664	664	560	560	553	553	553	664	664	553	664	664	553	664	553	553	664	553	664	553	553	664	553	553	553	664
	ycf3	717	804	738	724	724	727	801	817	823	725	722	714	714	734	743	731	731	771	771	722	772	731	771	771	732	772	731	771	772
	ycf3	772	713	775	770	770	790	722	743	742	777	785	777	777	791	762	764	764	732	731	771	731	774	731	737	771	731	773	732	731
	clpP	758	1791	678	907	909	1757	207	1504	1109	2478	1849	2138	2262	779	2023	849	825	842	1097	921	1083	1055	935	1038	1061	1044	1015	842	1040
	clpP	919	1523	1602	1728	1734	2001	1032	1526	1670	2966	1886	1813	1810	2215	1589	1728	1540	1573	1684	1270	1413	2444	1644	1831	1336	1676	1419	1591	1500
tRNA	trnA UGC	801	801	801	801	801	801	801	795	795	795	795	795	795	801	801	785	801	801	801	801	801	801	801	801	801	801	801	801	801
	trnA UGC	801	801	801	801	801	801	801	795	795	795	795	795	795	801	801	785	801	801	801	801	801	801	801	801	801	801	801	801	801
	trnG UCC	683	716	687	705	705	717	717	712	717	701	683	684	685	679	704	696	696	730	730	730	730	731	730	730	730	731	730	730	730
	trnI GAU	941	919	937	928	928	928	937	937	937	944	912	912	912	945	747	937	937	938	940	939	938	937	943	940	938	938	938	938	938
	trnI GAU	941	919	937	928	928	928	937	937	937	944	912	912	912	945	747	937	937	938	940	939	938	937	943	940	938	938	938	938	938
	trnK UUU	3064	4259	4027	4357	4346	7658	4252	6676	6347	4965	5839	7090	6707	5773	3948	4104	3876	3984	4074	4528	4159	4328	4588	4528	5398	5279	5960	3941	5833
	trnL UAA	1284	2554	1254	1897	1897	3502	2790	3516	3392	1898	2198	2333	2423	2437	1413	1459	1296	1300	381	381	385	373	382	381	385	373	385	1300	385
	trnV UAC	587	581	579	593	593	587	589	589	589	589	587	587	587	593	580	587	595	589	589	587	589	587	589	589	587	589	587	589	589
Total Length		20435	29729	33146	27442	27439	39208	30273	35340	37368	32687	28273	30844	30172	31399	25490	25469	25394	26276	26471	24702	25890	26598	25639	25990	27598	26279	28833	23043	29506
Proportion of total length		0.12607	0.143186	0.156405	0.147208	0.1472	0.184362	0.133432	0.153698	0.151793	0.139297	0.14079	0.152127	0.149306	0.151407	0.133999	0.142979	0.143579	0.150044	0.131968	0.13592	0.131931	0.14135	0.135318	0.127409	0.140042	0.137086	0.145757	0.131385	0.149308

## Sheet: Table S4
Numbe of simple sequence repeats(SSRs) in 27 Cypripedium species chloroplast genomes
Species	A/T	C/G	AC/GT	AG/CT	AT/AT	AAC/GTT	AAG/CTT	AAT/ATT	ACC/GGT	ACT/AGT	AGC/CTG	AGG/CCT	ATC/ATG	AAAC/GTTT	AAAG/CTTT	AAAT/ATTT	AACC/GGTT	AACT/AGTT	AAGT/ACTT	AATC/ATTG	AATG/ATTC	AATT/AATT	ACAG/CTGT	ACAT/ATGT	AGAT/ATCT	AAAAT/ATTTT	AAAAC/GTTTT	AAACT/AGTTT	AAATT/AATTT	AAAGT/ACTTT	AAATC/ATTTG	AACAT/ATGTT	AACGT/ACGTT	AAGAT/ATCTT	AATAC/ATTGT	AATAG/ATTCT	AATAT/ATATT	AATCT/AGATT	AATTC/AATTG	ACTAT/AGTAT	ATATC/ATATG	AAATAC/ATTTGT	AAATAG/ATTTCT	AAATCC/ATTTGG	AATATC/ATATTG	AAAAAT/ATTTTT	AAAAGT/ACTTTT	AAAATT/AATTTT	AAAATC/ATTTTG
C. debile	56	1			25			24		2					3	13				1	3	1	1	2	2												2										1
C. elegans	76	1			99			170		2					2	76				1	3	5	1	1		14			8						1	1	76			3							1
C. plectrochilum	67	1	2		153		1	135		2					1	51			1		3	3	1	2	2	9			6								90				3					2
C. guttatum	50		2		85		1	72		2					1	31				1	2	1	1	2	2	4			4			1			1	1	23										1	1
C. yatabeanum	49		2		85		1	73		2					1	31				1	2	1	1	2	2	4			5			1			1	1	23										1	1
C. subtropicum	75	1	2		136		1	153		2			1			50	1			1	2	7	1	1	3	11			8								51						1
C. wardii	78			2	221		1	243		2						78				1	2	6	1	2	4	8			4	1	1				1		94											1	1
C. micranthum	71	1		2	161			205		2			2		2	71				2	2	8	1	2	2	18			3								108				2					1
C. forrestii	73	1	2		198			207		2			2		2	76				2	2	10	1	2	2	16			2								114				1					2		4
C. lichiangense	59		2		151			270		2			2		1	99				1	2	15	1	2	2	15			4							1	120									2		2
C. margaritaceum	57		2		106			144		2			2		1	44				1	2	8	1	2	2	6			1								49						1
C. sichuanense	60			2	108			137		2			2		1	54				1	2	6	1	2	2	10										1	60									1
C. fargesii	60		2		111			137		2			2		1	52				1	2	5	1	2	2	7										1	60									1
C. palangshanense	60		2	2	123		1	128		2						36				1	3	3	1	2	3	5			1							3	30									1
C. flavum	46			2	103		4	98		2			1		1	30				1	2	11	1	2	2	5			1			1	1				46
C. formosanum	64	1		2	51		3	43		2					1	20				1	2	3	1	1	2	3			1								16	1		1
C. japonicum	52		2		48		3	35		2					1	20				1	2	3	1	1	2	6											18	1
C. calceolus	71		2		40	1	3	28		2					1	20				1	2	2	1	1	2	5			2								16					1		1
C. calcicola	67		2		117	1	4	122		3					1	55				1	2	4	1	1	2	9		2	7							2	52		2							1		2
C. farreri	83			2	112	1	3	81		3				1		38				1	2		1	1	2	5			4							1	38			1							1	1
C. franchetii	66		2		95	1	3	120		2					1	52				1	2	4	1	1	2	6			3						2	1	56			3						1		1
C. henryi	69	1		2	70	1	3	84		3					1	36		1		1	3	4	1	1	2	5			5							2	28			1						1	1	1
C. himalaicum	63			2	67	1	3	91		2					1	31				1	2	7	1	1	2	1			4						1	2	34		2	2								1
C. ludlowii	67			2	114	1	4	137		2					1	55				1	2	6	1	1	2	6		1	8					1		1	58		2
C. macranthos	65			2	87	1	3	124		3					1	58				1	2	9	1	1	2	5			3	1					1	1	52			3						1		3
C. shanxiense	83		2		112	1	3	81		3					1	38				1	2		1	1	2	5			4							1	38			1							1	1
C. tibeticum	61			2	112	1	3	118		2				1		58				1	2	4	1	1	2	11			4						2	1	69			3						1		7
C. × ventricosum	73			2	37	1	3	28		2					1	17		1			2	2	1	1	2	5			2								13					1
C. yunnanense	68			2	95	1	3	121		2					1	51				1	2	6	1	1	2	10			4						1	1	48			3	1					3
[truncated: 29 more columns]

## Sheet: Table S5
Pearson correlation analysis of 29 Cypripedium species based on 20 varibles
Varibles	total length	GC content	number of genes	LSC length	IR length	SSC length	CDS length	NCDS length	GC content of LSC	GC content of IR	GC content of SSC	SSR	SSRs in IR	SSRs in LSC	SSRs in SSC	TRs	TRs in IR	TRs in LSC	TRs in SSC	intro length
total length	1
GC content	-0.96 **	1
number of genes	0.07	0.06	1
LSC length	0.98 **	-0.98 **	-0.02	1
IR length	0.2	-0.13	-0.52 **	0.2	1
SSC length	0.46 **	-0.38 **	0.69 **	0.36	-0.6 **	1
CDS length	-0.01	0.17	0.56 **	-0.09	-0.09	0.31	1
NCDS length	0.98 **	-0.97 **	-0.04	0.98 **	0.21	0.39 **	-0.21	1
GC content of LSC	-0.96 **	0.99 **	0.07	-0.98 **	-0.17	-0.34	0.18	-0.97 **	1
GC content of IR	0.11	-0.04	0.62 **	0.05	-0.68 **	0.72 **	0.18	0.07	-0.02	1
GC content of SSC	-0.75 **	0.78 **	-0.15	-0.71 **	0.22	-0.71 **	-0.02	-0.73 **	0.73 **	-0.31	1
SSR	0.96 **	-0.95 **	0.05	0.95 **	0.11	0.48 **	0.01	0.94 **	-0.94 **	0.13	-0.82 **	1
SSRs in IR	-0.03	-0.03	-0.61 **	0.05	0.76 **	-0.78 **	-0.25	0.02	-0.07	-0.62 **	0.37	-0.06	1
SSRs in LSC	0.97 **	-0.98 **	-0.03	0.98 **	0.16	0.4 **	-0.07	0.97 **	-0.98 **	0.07	-0.77 **	0.98 **	0.01	1
SSRs in SSC	0.66 **	-0.64 **	0.36	0.58 **	-0.24	0.78 **	0.16	0.61 **	-0.58 **	0.38 **	-0.9 **	0.73 **	-0.49 **	0.64 **	1
TRs	0.83 **	-0.85 **	-0.17	0.87 **	0.35	0.08	-0.29	0.87 **	-0.86 **	-0.21	-0.48 **	0.74 **	0.27	0.8 **	0.33	1
TRs in IR	0.2	-0.28	-0.61 **	0.26	0.73 **	-0.6 **	-0.27	0.25	-0.28	-0.69 **	0.02	0.21	0.78 **	0.25	-0.09	0.49 **	1
TRs in LSC	0.82 **	-0.84 **	-0.16	0.87 **	0.35	0.05	-0.3	0.86 **	-0.86 **	-0.21	-0.43 **	0.72 **	0.28	0.79 **	0.28	0.99 **	0.46 **	1
TRs in SSC	0.36	-0.31	0.3	0.29	-0.37 **	0.68 **	0.14	0.32	-0.26	0.48 **	-0.64 **	0.35	-0.5 **	0.3	0.56 **	0.2	-0.3	0.1	1
intro length	0.85 **	-0.81 **	0.13	0.82 **	0.16	0.42 **	0.03	0.82 **	-0.81 **	0.08	-0.61 **	0.75 **	-0.11	0.79 **	0.51 **	0.76 **	0.11	0.75 **	0.36	1

## Sheet: Table S6
Phylogenetic signal tests for 20 varibles, and IL using Pagel's lambda and Blomberg's K for 29 Cypripedium species. Variables with significantly phylogenetic signal are indicated by* (p < 0.05) and ** (p < 0.01).
Varibles	total length	GC content	number of genes	LSC length	IR length	SSC length	CDS length	NCDS length	GC content of LSC	GC content of IR	GC content of SSC	SSR	SSRs in IR	SSRs in LSC	SSRs in SSC	TRs	TRs in IR	TRs in LSC	TRs in SSC	intro length
K	0.237**	0.158**	0.092	0.269 **	0.438 **	0.333 **	0.337 **	0.237 **	0.171 **	0.0117	0.121*	0.141*	0.246 **	0.157 **	0.115*	0.523 **	0.214	0.518 **	0.214 **	0.146 **
lambda	0.897**	NA	NA	0.922 **	0.891 **	0.905 **	0.951 **	0.88 **	NA	NA	NA	0.862 **	NA	0.823 **	0.819	0.947 **	NA	0.948 **	0.847	0.928 **

## Sheet: Table S7
Statistics of SSRs and TFs in the Cypripedioideae except Cypripedium
Species	SSRs	TFs
Mexipedium xerophyticum	84	144
Paphiopedilum micranthum	148	234
Paphiopedilum malipoense	136	196
Paphiopedilum bellatulum	139	223
Phragmipedium longifolium	122	238
Phragmipedium kovachii	110	197
average	123.2	205.3
